# Supplementary material for: The molecular basis for recognition of 5′-NNNCC-3′ PAM and its methylation state by Acidothermus cellulolyticus Cas9
Source: Nat Commun. 2020 Dec 11;11:6346. doi: 10.1038/s41467-020-20204-1 (PMC7733487; doi:10.1038/s41467-020-20204-1)
Supplement: Supplementary file 3 — Supplementary Data 1 [file 41467_2020_20204_MOESM3_ESM.xlsx]

## Sheet: nnxxxxx
	n1	n2	ucount	ccount	ufreq	cfreq	freq_ratio (pam score)
7	C	G	43718	51361	0.062955	0.0588973	0.935546
9	G	A	57818	69117	0.0832593	0.0792586	0.951949
10	G	C	40420	48340	0.0582058	0.055433	0.952363
1	A	A	64259	77841	0.0925345	0.0892627	0.964643
6	C	C	35599	43697	0.0512634	0.0501087	0.977475
11	G	G	28731	35634	0.0413733	0.0408626	0.987656
8	C	T	27950	34859	0.0402487	0.0399739	0.993173
12	G	T	30762	38382	0.044298	0.0440138	0.993585
16	T	T	23228	29205	0.0334489	0.0334903	1.00124
2	A	C	61990	78143	0.0892671	0.089609	1.00383
14	T	C	52295	66423	0.075306	0.0761693	1.01146
13	T	A	58971	75244	0.0849196	0.0862846	1.01607
5	C	A	44404	57285	0.0639428	0.0656905	1.02733
4	A	T	58470	76816	0.0841982	0.0880873	1.04619
3	A	G	41757	55775	0.0601311	0.0639589	1.06366
15	T	G	24061	32274	0.0346484	0.0370096	1.06815
ucount=# of counts of uncleaved plasmids
ccount=# of counts of depleted plasmids
ufreq=frequence of the particulate combination in the uncleaved plasmids
cfreq=frequence of the particulate combination in the uncleaved plasmids
ratio=(pam score) = cfreq/ufreq

## Sheet: xnnxxxx
	n2	n3	ucount	ccount	ufreq	cfreq	freq_ratio (pam score)
13	G	T	34178	35212	0.0492171	0.0403787	0.82042
8	C	G	30539	34934	0.0439769	0.0400599	0.910931
1	A	A	73676	86143	0.106095	0.0987829	0.931078
5	A	T	26857	31982	0.0386747	0.0366748	0.948288
7	C	C	48754	60229	0.0702069	0.0690665	0.983756
14	T	A	38341	47411	0.0552119	0.0543677	0.984708
15	T	C	34561	43476	0.0497687	0.0498553	1.00174
6	C	A	81987	104203	0.118063	0.119493	1.01211
16	T	G	29566	37847	0.0425757	0.0434003	1.01937
9	C	T	29024	37237	0.0417952	0.0427008	1.02167
3	A	G	41002	52822	0.0590439	0.0605726	1.02589
2	A	C	83915	108540	0.12084	0.124466	1.03001
12	G	G	18875	24970	0.0271804	0.0286339	1.05347
17	T	T	37942	50528	0.0546374	0.057942	1.06048
10	G	A	51462	69164	0.0741065	0.0793125	1.07025
11	G	C	33752	45698	0.0486037	0.0524033	1.07818
ucount=# of counts of uncleaved plasmids
ccount=# of counts of depleted plasmids
ufreq=frequence of the particulate combination in the uncleaved plasmids
cfreq=frequence of the particulate combination in the uncleaved plasmids
ratio=(pam score) = cfreq/ufreq

## Sheet: xxnnxxx
	n3	n4	ucount	ccount	ufreq	cfreq	freq_ratio (pam score)
15	T	C	39637	36883	0.0570782	0.0422949	0.740999
10	G	C	30976	32897	0.0446062	0.037724	0.845713
2	A	C	63400	67923	0.0912975	0.0778894	0.853139
6	C	C	60431	69738	0.0870221	0.0799707	0.918971
1	A	A	79423	100463	0.114371	0.115204	1.00728
9	G	A	41495	54244	0.0597538	0.0622033	1.04099
14	T	A	41085	54136	0.0591634	0.0620794	1.04929
17	T	T	20946	27863	0.0301627	0.0319514	1.0593
5	C	A	67042	89211	0.0965421	0.102301	1.05965
12	G	T	25298	33732	0.0364297	0.0386815	1.06181
3	A	G	64281	85920	0.0925662	0.0985271	1.0644
8	C	T	42915	57372	0.0617986	0.0657903	1.06459
11	G	G	22213	29700	0.0319872	0.0340579	1.06473
7	C	G	30594	41622	0.0440561	0.0477292	1.08337
16	T	G	26333	36077	0.0379201	0.0413706	1.09099
4	A	T	38362	52615	0.0552422	0.0603353	1.0922
ucount=# of counts of uncleaved plasmids
ccount=# of counts of depleted plasmids
ufreq=frequence of the particulate combination in the uncleaved plasmids
cfreq=frequence of the particulate combination in the uncleaved plasmids
ratio=(pam score) = cfreq/ufreq

## Sheet: xxxnnxx
	n4	n5	ucount	ccount	ufreq	cfreq	freq_ratio (pam score)
6	C	C	53193	16764	0.0765992	0.0192238	0.250966
2	A	C	66995	81131	0.0964744	0.0930354	0.964354
12	G	T	36068	46591	0.0519388	0.0534273	1.02866
14	T	C	40836	54008	0.0588048	0.0619327	1.05319
1	A	A	69036	91475	0.0994135	0.104897	1.05516
8	C	T	20969	28030	0.0301959	0.0321429	1.06448
4	A	T	45785	61728	0.0659315	0.0707854	1.07362
3	A	G	47231	63720	0.0680138	0.0730697	1.07434
7	C	G	42797	57811	0.0616287	0.0662937	1.07569
13	T	A	42569	57574	0.0613004	0.0660219	1.07702
16	T	T	22159	29980	0.0319095	0.034379	1.07739
5	C	A	77485	104836	0.11158	0.120219	1.07742
11	G	G	33047	44851	0.0475885	0.051432	1.08077
9	G	A	54489	74273	0.0784655	0.0851712	1.08546
15	T	G	21957	30020	0.0316186	0.0344249	1.08875
10	G	C	19817	27604	0.028537	0.0316544	1.10924
ucount=# of counts of uncleaved plasmids
ccount=# of counts of depleted plasmids
ufreq=frequence of the particulate combination in the uncleaved plasmids
cfreq=frequence of the particulate combination in the uncleaved plasmids
ratio=(pam score) = cfreq/ufreq

## Sheet: xxxxnnx
	n5	n6	ucount	ccount	ufreq	cfreq	freq_ratio (pam score)
6	C	C	53513	39761	0.07706	0.0455952	0.591684
5	C	A	67358	71443	0.0969971	0.0819259	0.844622
8	C	T	27991	30473	0.0403077	0.0349443	0.866939
7	C	G	31979	37830	0.0460505	0.0433808	0.942027
15	T	G	35045	44882	0.0504656	0.0514676	1.01985
16	T	T	18092	24048	0.0260529	0.0275766	1.05848
12	G	T	34227	45521	0.0492877	0.0522003	1.05909
3	A	G	70617	94401	0.10169	0.108253	1.06453
1	A	A	89040	119737	0.12822	0.137306	1.07087
11	G	G	46528	62811	0.0670014	0.0720273	1.07501
14	T	C	26810	36231	0.038607	0.0415472	1.07616
4	A	T	43413	58861	0.0625158	0.0674977	1.07969
13	T	A	45034	61168	0.06485	0.0701432	1.08162
2	A	C	40509	55159	0.0583339	0.0632525	1.08432
9	G	A	39954	54725	0.0575347	0.0627549	1.09073
10	G	C	24323	33345	0.0350257	0.0382377	1.09171
ucount=# of counts of uncleaved plasmids
ccount=# of counts of depleted plasmids
ufreq=frequence of the particulate combination in the uncleaved plasmids
cfreq=frequence of the particulate combination in the uncleaved plasmids
ratio=(pam score) = cfreq/ufreq

## Sheet: xxxxxnn
	n6	n7	ucount	ccount	ufreq	cfreq	freq_ratio (pam score)
10	G	C	5230	4696	0.00753132	0.00538505	0.71502
7	C	G	144884	164345	0.208636	0.18846	0.903292
4	A	T	600	725	0.000864014	0.00083138	0.96223
1	A	A	5244	6354	0.00755148	0.00728633	0.964887
9	G	A	5866	7304	0.00844718	0.00837572	0.991541
13	T	A	15565	19382	0.022414	0.0222259	0.991611
3	A	G	235368	299789	0.338936	0.343777	1.01429
15	T	G	107724	139036	0.155125	0.159437	1.0278
11	G	G	151393	198934	0.21801	0.228124	1.04639
12	G	T	21680	28990	0.0312197	0.0332437	1.06483
ucount=# of counts of uncleaved plasmids
ccount=# of counts of depleted plasmids
ufreq=frequence of the particulate combination in the uncleaved plasmids
cfreq=frequence of the particulate combination in the uncleaved plasmids
ratio=(pam score) = cfreq/ufreq

## Sheet: 2mers
	n1	n2	n3	n4	n5	n6	n7	ucount	ccount	ufreq	cfreq	freq_ratio (pam score)
7	C	G						43718	51361	0.062955	0.0588973	0.935546
9	G	A						57818	69117	0.0832593	0.0792586	0.951949
10	G	C						40420	48340	0.0582058	0.055433	0.952363
1	A	A						64259	77841	0.0925345	0.0892627	0.964643
6	C	C						35599	43697	0.0512634	0.0501087	0.977475
11	G	G						28731	35634	0.0413733	0.0408626	0.987656
8	C	T						27950	34859	0.0402487	0.0399739	0.993173
12	G	T						30762	38382	0.044298	0.0440138	0.993585
16	T	T						23228	29205	0.0334489	0.0334903	1.00124
2	A	C						61990	78143	0.0892671	0.089609	1.00383
14	T	C						52295	66423	0.075306	0.0761693	1.01146
13	T	A						58971	75244	0.0849196	0.0862846	1.01607
5	C	A						44404	57285	0.0639428	0.0656905	1.02733
4	A	T						58470	76816	0.0841982	0.0880873	1.04619
3	A	G						41757	55775	0.0601311	0.0639589	1.06366
15	T	G						24061	32274	0.0346484	0.0370096	1.06815
13		G	T					34178	35212	0.0492171	0.0403787	0.82042
8		C	G					30539	34934	0.0439769	0.0400599	0.910931
1		A	A					73676	86143	0.106095	0.0987829	0.931078
5		A	T					26857	31982	0.0386747	0.0366748	0.948288
7		C	C					48754	60229	0.0702069	0.0690665	0.983756
14		T	A					38341	47411	0.0552119	0.0543677	0.984708
15		T	C					34561	43476	0.0497687	0.0498553	1.00174
6		C	A					81987	104203	0.118063	0.119493	1.01211
16		T	G					29566	37847	0.0425757	0.0434003	1.01937
9		C	T					29024	37237	0.0417952	0.0427008	1.02167
3		A	G					41002	52822	0.0590439	0.0605726	1.02589
2		A	C					83915	108540	0.12084	0.124466	1.03001
12		G	G					18875	24970	0.0271804	0.0286339	1.05347
17		T	T					37942	50528	0.0546374	0.057942	1.06048
10		G	A					51462	69164	0.0741065	0.0793125	1.07025
11		G	C					33752	45698	0.0486037	0.0524033	1.07818
15			T	C				39637	36883	0.0570782	0.0422949	0.740999
10			G	C				30976	32897	0.0446062	0.037724	0.845713
2			A	C				63400	67923	0.0912975	0.0778894	0.853139
6			C	C				60431	69738	0.0870221	0.0799707	0.918971
1			A	A				79423	100463	0.114371	0.115204	1.00728
9			G	A				41495	54244	0.0597538	0.0622033	1.04099
14			T	A				41085	54136	0.0591634	0.0620794	1.04929
17			T	T				20946	27863	0.0301627	0.0319514	1.0593
5			C	A				67042	89211	0.0965421	0.102301	1.05965
12			G	T				25298	33732	0.0364297	0.0386815	1.06181
3			A	G				64281	85920	0.0925662	0.0985271	1.0644
8			C	T				42915	57372	0.0617986	0.0657903	1.06459
11			G	G				22213	29700	0.0319872	0.0340579	1.06473
7			C	G				30594	41622	0.0440561	0.0477292	1.08337
16			T	G				26333	36077	0.0379201	0.0413706	1.09099
4			A	T				38362	52615	0.0552422	0.0603353	1.0922
6				C	C			53193	16764	0.0765992	0.0192238	0.250966
2				A	C			66995	81131	0.0964744	0.0930354	0.964354
12				G	T			36068	46591	0.0519388	0.0534273	1.02866
14				T	C			40836	54008	0.0588048	0.0619327	1.05319
1				A	A			69036	91475	0.0994135	0.104897	1.05516
8				C	T			20969	28030	0.0301959	0.0321429	1.06448
4				A	T			45785	61728	0.0659315	0.0707854	1.07362
3				A	G			47231	63720	0.0680138	0.0730697	1.07434
7				C	G			42797	57811	0.0616287	0.0662937	1.07569
13				T	A			42569	57574	0.0613004	0.0660219	1.07702
16				T	T			22159	29980	0.0319095	0.034379	1.07739
5				C	A			77485	104836	0.11158	0.120219	1.07742
11				G	G			33047	44851	0.0475885	0.051432	1.08077
9				G	A			54489	74273	0.0784655	0.0851712	1.08546
15				T	G			21957	30020	0.0316186	0.0344249	1.08875
10				G	C			19817	27604	0.028537	0.0316544	1.10924
6					C	C		53513	39761	0.07706	0.0455952	0.591684
5					C	A		67358	71443	0.0969971	0.0819259	0.844622
8					C	T		27991	30473	0.0403077	0.0349443	0.866939
7					C	G		31979	37830	0.0460505	0.0433808	0.942027
15					T	G		35045	44882	0.0504656	0.0514676	1.01985
16					T	T		18092	24048	0.0260529	0.0275766	1.05848
12					G	T		34227	45521	0.0492877	0.0522003	1.05909
3					A	G		70617	94401	0.10169	0.108253	1.06453
1					A	A		89040	119737	0.12822	0.137306	1.07087
11					G	G		46528	62811	0.0670014	0.0720273	1.07501
14					T	C		26810	36231	0.038607	0.0415472	1.07616
4					A	T		43413	58861	0.0625158	0.0674977	1.07969
13					T	A		45034	61168	0.06485	0.0701432	1.08162
2					A	C		40509	55159	0.0583339	0.0632525	1.08432
9					G	A		39954	54725	0.0575347	0.0627549	1.09073
10					G	C		24323	33345	0.0350257	0.0382377	1.09171
10						G	C	5230	4696	0.00753132	0.00538505	0.71502
7						C	G	144884	164345	0.208636	0.18846	0.903292
4						A	T	600	725	0.000864014	0.00083138	0.96223
1						A	A	5244	6354	0.00755148	0.00728633	0.964887
9						G	A	5866	7304	0.00844718	0.00837572	0.991541
13						T	A	15565	19382	0.022414	0.0222259	0.991611
3						A	G	235368	299789	0.338936	0.343777	1.01429
15						T	G	107724	139036	0.155125	0.159437	1.0278
11						G	G	151393	198934	0.21801	0.228124	1.04639
12						G	T	21680	28990	0.0312197	0.0332437	1.06483

## Sheet: 2mers_sorted
	n1	n2	n3	n4	n5	n6	n7	ucount	ccount	ufreq	cfreq	freq_ratio (pam score)
6				C	C			53193	16764	0.0765992	0.0192238	0.250966
6					C	C		53513	39761	0.07706	0.0455952	0.591684
10						G	C	5230	4696	0.00753132	0.00538505	0.71502
15			T	C				39637	36883	0.0570782	0.0422949	0.740999
13		G	T					34178	35212	0.0492171	0.0403787	0.82042
5					C	A		67358	71443	0.0969971	0.0819259	0.844622
10			G	C				30976	32897	0.0446062	0.037724	0.845713
2			A	C				63400	67923	0.0912975	0.0778894	0.853139
8					C	T		27991	30473	0.0403077	0.0349443	0.866939
7						C	G	144884	164345	0.208636	0.18846	0.903292
8		C	G					30539	34934	0.0439769	0.0400599	0.910931
6			C	C				60431	69738	0.0870221	0.0799707	0.918971
1		A	A					73676	86143	0.106095	0.0987829	0.931078
7	C	G						43718	51361	0.062955	0.0588973	0.935546
7					C	G		31979	37830	0.0460505	0.0433808	0.942027
5		A	T					26857	31982	0.0386747	0.0366748	0.948288
9	G	A						57818	69117	0.0832593	0.0792586	0.951949
10	G	C						40420	48340	0.0582058	0.055433	0.952363
4						A	T	600	725	0.000864014	0.00083138	0.96223
2				A	C			66995	81131	0.0964744	0.0930354	0.964354
1	A	A						64259	77841	0.0925345	0.0892627	0.964643
1						A	A	5244	6354	0.00755148	0.00728633	0.964887
6	C	C						35599	43697	0.0512634	0.0501087	0.977475
7		C	C					48754	60229	0.0702069	0.0690665	0.983756
14		T	A					38341	47411	0.0552119	0.0543677	0.984708
11	G	G						28731	35634	0.0413733	0.0408626	0.987656
9						G	A	5866	7304	0.00844718	0.00837572	0.991541
13						T	A	15565	19382	0.022414	0.0222259	0.991611
8	C	T						27950	34859	0.0402487	0.0399739	0.993173
12	G	T						30762	38382	0.044298	0.0440138	0.993585
16	T	T						23228	29205	0.0334489	0.0334903	1.00124
15		T	C					34561	43476	0.0497687	0.0498553	1.00174
2	A	C						61990	78143	0.0892671	0.089609	1.00383
1			A	A				79423	100463	0.114371	0.115204	1.00728
14	T	C						52295	66423	0.075306	0.0761693	1.01146
6		C	A					81987	104203	0.118063	0.119493	1.01211
3						A	G	235368	299789	0.338936	0.343777	1.01429
13	T	A						58971	75244	0.0849196	0.0862846	1.01607
16		T	G					29566	37847	0.0425757	0.0434003	1.01937
15					T	G		35045	44882	0.0504656	0.0514676	1.01985
9		C	T					29024	37237	0.0417952	0.0427008	1.02167
3		A	G					41002	52822	0.0590439	0.0605726	1.02589
5	C	A						44404	57285	0.0639428	0.0656905	1.02733
15						T	G	107724	139036	0.155125	0.159437	1.0278
12				G	T			36068	46591	0.0519388	0.0534273	1.02866
2		A	C					83915	108540	0.12084	0.124466	1.03001
9			G	A				41495	54244	0.0597538	0.0622033	1.04099
4	A	T						58470	76816	0.0841982	0.0880873	1.04619
11						G	G	151393	198934	0.21801	0.228124	1.04639
14			T	A				41085	54136	0.0591634	0.0620794	1.04929
14				T	C			40836	54008	0.0588048	0.0619327	1.05319
12		G	G					18875	24970	0.0271804	0.0286339	1.05347
1				A	A			69036	91475	0.0994135	0.104897	1.05516
16					T	T		18092	24048	0.0260529	0.0275766	1.05848
12					G	T		34227	45521	0.0492877	0.0522003	1.05909
17			T	T				20946	27863	0.0301627	0.0319514	1.0593
5			C	A				67042	89211	0.0965421	0.102301	1.05965
17		T	T					37942	50528	0.0546374	0.057942	1.06048
12			G	T				25298	33732	0.0364297	0.0386815	1.06181
3	A	G						41757	55775	0.0601311	0.0639589	1.06366
3			A	G				64281	85920	0.0925662	0.0985271	1.0644
8				C	T			20969	28030	0.0301959	0.0321429	1.06448
3					A	G		70617	94401	0.10169	0.108253	1.06453
8			C	T				42915	57372	0.0617986	0.0657903	1.06459
11			G	G				22213	29700	0.0319872	0.0340579	1.06473
12						G	T	21680	28990	0.0312197	0.0332437	1.06483
15	T	G						24061	32274	0.0346484	0.0370096	1.06815
10		G	A					51462	69164	0.0741065	0.0793125	1.07025
1					A	A		89040	119737	0.12822	0.137306	1.07087
4				A	T			45785	61728	0.0659315	0.0707854	1.07362
3				A	G			47231	63720	0.0680138	0.0730697	1.07434
11					G	G		46528	62811	0.0670014	0.0720273	1.07501
7				C	G			42797	57811	0.0616287	0.0662937	1.07569
14					T	C		26810	36231	0.038607	0.0415472	1.07616
13				T	A			42569	57574	0.0613004	0.0660219	1.07702
16				T	T			22159	29980	0.0319095	0.034379	1.07739
5				C	A			77485	104836	0.11158	0.120219	1.07742
11		G	C					33752	45698	0.0486037	0.0524033	1.07818
4					A	T		43413	58861	0.0625158	0.0674977	1.07969
11				G	G			33047	44851	0.0475885	0.051432	1.08077
13					T	A		45034	61168	0.06485	0.0701432	1.08162
7			C	G				30594	41622	0.0440561	0.0477292	1.08337
2					A	C		40509	55159	0.0583339	0.0632525	1.08432
9				G	A			54489	74273	0.0784655	0.0851712	1.08546
15				T	G			21957	30020	0.0316186	0.0344249	1.08875
9					G	A		39954	54725	0.0575347	0.0627549	1.09073
16			T	G				26333	36077	0.0379201	0.0413706	1.09099
10					G	C		24323	33345	0.0350257	0.0382377	1.09171
4			A	T				38362	52615	0.0552422	0.0603353	1.0922
10				G	C			19817	27604	0.028537	0.0316544	1.10924

## Sheet: nnnxxxx
	n1	n2	n3	ucount	ccount	ufreq	cfreq	freq_ratio (pam score)
30	C	G	T	10714	8108	0.0154284	0.0092977	0.602635
54	T	A	T	4034	3434	0.00580906	0.00393787	0.677886
41	G	C	G	5961	5388	0.00858398	0.00617859	0.719781
24	C	C	C	5900	6045	0.00849614	0.00693199	0.815899
46	G	G	T	10014	10315	0.0144204	0.0118285	0.820264
1	A	A	A	21706	23049	0.0312572	0.026431	0.845599
47	G	T	A	8541	9219	0.0122992	0.0105717	0.859542
25	C	C	G	7509	8273	0.0108131	0.00948691	0.87735
38	G	A	T	6434	7205	0.00926511	0.0082622	0.891754
7	A	C	C	13672	15394	0.019688	0.0176528	0.896626
64	T	T	C	4860	5593	0.00699852	0.00641367	0.916433
51	T	A	A	11280	13006	0.0162435	0.0149144	0.918177
65	T	T	G	3905	4507	0.00562329	0.00516832	0.919091
35	G	A	A	20959	24686	0.0301815	0.0283082	0.937934
39	G	C	A	20565	24388	0.0296141	0.0279665	0.944364
13	A	G	T	8611	10273	0.0124	0.0117804	0.950026
8	A	C	G	10014	12033	0.0144204	0.0137986	0.956882
55	T	C	A	22033	26811	0.031728	0.030745	0.969017
32	C	T	C	6922	8430	0.00996784	0.00966694	0.969813
48	G	T	C	6633	8084	0.00955168	0.00927017	0.970528
36	G	A	C	13244	16174	0.0190717	0.0185472	0.972501
42	G	C	T	3802	4657	0.00547497	0.00534033	0.975407
37	G	A	G	17181	21052	0.024741	0.024141	0.975746
63	T	T	A	3211	3945	0.00462392	0.00452385	0.97836
19	C	A	C	10744	13285	0.0154716	0.0152343	0.984663
31	C	T	A	9126	11398	0.0131417	0.0130704	0.994581
59	T	G	A	3679	4597	0.00529785	0.00527152	0.995031
5	A	A	T	7088	8915	0.0102069	0.0102231	1.00159
34	C	T	T	6455	8151	0.00929535	0.00934701	1.00556
33	C	T	G	5447	6880	0.00784381	0.00788951	1.00583
26	C	C	T	7988	10094	0.0115029	0.0115751	1.00628
16	A	T	G	14334	18410	0.0206413	0.0211113	1.02277
27	C	G	A	17648	22707	0.0254135	0.0260388	1.0246
2	A	A	C	24865	31998	0.0358062	0.0366931	1.02477
18	C	A	A	19731	25402	0.0284131	0.0291293	1.02521
9	A	C	T	13117	16997	0.0188888	0.019491	1.03188
44	G	G	C	3927	5095	0.00565497	0.0058426	1.03318
56	T	C	C	19090	24883	0.0274901	0.0285341	1.03798
14	A	T	A	17463	22849	0.0251471	0.0262017	1.04193
3	A	A	G	10599	13879	0.0152628	0.0159155	1.04276
57	T	C	G	7055	9240	0.0101594	0.0105958	1.04296
12	A	G	G	2686	3539	0.0038679	0.00405828	1.04922
29	C	G	G	6488	8561	0.00934287	0.00981717	1.05077
15	A	T	C	16146	21369	0.0232506	0.0245045	1.05393
61	T	G	G	2098	2782	0.00302117	0.00319021	1.05595
45	G	G	G	7603	10088	0.0109485	0.0115682	1.0566
58	T	C	T	4117	5489	0.00592858	0.00629441	1.06171
20	C	A	G	4627	6170	0.00666299	0.00707533	1.06189
22	C	A	T	9301	12428	0.0133937	0.0142516	1.06405
6	A	C	A	25187	33719	0.0362699	0.0386666	1.06608
50	G	T	T	9708	13029	0.0139798	0.0149408	1.06874
52	T	A	C	35062	47083	0.0504901	0.0539915	1.06935
62	T	G	T	4839	6516	0.00696827	0.0074721	1.0723
66	T	T	T	11252	15160	0.0162031	0.0173844	1.07291
17	A	T	T	10527	14188	0.0151591	0.0162698	1.07327
28	C	G	C	8868	11985	0.0127701	0.0137436	1.07623
23	C	C	A	14202	19285	0.0204512	0.0221147	1.08134
11	A	G	C	7512	10239	0.0108175	0.0117414	1.08541
53	T	A	G	8595	11721	0.012377	0.0134408	1.08595
60	T	G	C	13445	18379	0.0193611	0.0210758	1.08856
49	G	T	G	5880	8050	0.00846734	0.00923119	1.09021
40	G	C	C	10092	13907	0.0145327	0.0159476	1.09736
10	A	G	A	22948	31724	0.0330457	0.0363789	1.10087
43	G	G	A	7187	10136	0.0103495	0.0116233	1.12308
ucount=# of counts of uncleaved plasmids
ccount=# of counts of depleted plasmids
ufreq=frequence of the particulate combination in the uncleaved plasmids
cfreq=frequence of the particulate combination in the uncleaved plasmids
ratio=(pam score) = cfreq/ufreq

## Sheet: xnnnxxx
	n2	n3	n4	ucount	ccount	ufreq	cfreq	freq_ratio (pam score)
47	G	T	C	12556	7096	0.0180809	0.0081372	0.450043
15	A	T	C	7457	6112	0.0107383	0.00700882	0.652696
27	C	G	C	10242	8652	0.0147487	0.00992152	0.672704
51	T	A	C	6735	5952	0.00969856	0.00682534	0.703748
31	C	T	C	4675	4507	0.00673211	0.00516832	0.767711
2	A	A	C	24656	24943	0.0355052	0.0286029	0.805597
23	C	C	C	15525	15984	0.0223564	0.0183294	0.819872
55	T	C	C	10351	11367	0.0149057	0.0130349	0.874491
10	A	G	C	11577	13037	0.0166712	0.0149499	0.896755
19	C	A	C	23279	26544	0.0335223	0.0304388	0.908017
59	T	G	C	5941	6918	0.00855518	0.00793309	0.927284
3	A	A	G	14653	17375	0.0211007	0.0199245	0.944257
6	A	C	C	26674	31920	0.0384112	0.0366037	0.952942
35	G	A	C	8730	10484	0.0125714	0.0120223	0.956323
1	A	A	A	22481	27599	0.0323732	0.0316486	0.977619
58	T	G	A	9117	11249	0.0131287	0.0128996	0.982548
57	T	C	T	7094	8832	0.0102155	0.0101279	0.991425
50	T	A	A	12998	16302	0.0187174	0.018694	0.998749
17	A	T	T	3466	4354	0.00499112	0.00499287	1.00035
18	C	A	A	32981	42148	0.0474934	0.0483324	1.01767
48	G	T	G	1577	2021	0.00227092	0.00231754	1.02053
63	T	T	C	14949	19168	0.0215269	0.0219805	1.02107
26	C	G	A	12063	15504	0.017371	0.0177789	1.02348
46	G	T	A	17085	22027	0.0246028	0.025259	1.02667
45	G	G	T	5682	7387	0.00818221	0.0084709	1.03528
29	C	G	T	5733	7473	0.00825566	0.00856952	1.03802
14	A	T	A	5790	7557	0.00833774	0.00866585	1.03935
22	C	C	A	21444	28111	0.0308799	0.0322358	1.04391
44	G	G	G	4515	5925	0.00650171	0.00679438	1.04502
34	G	A	A	10963	14414	0.015787	0.016529	1.047
28	C	G	G	2501	3305	0.0036015	0.00378995	1.05232
39	G	C	C	7881	10467	0.0113488	0.0120028	1.05763
8	A	C	T	17464	23209	0.0251486	0.0266145	1.05829
5	A	C	A	23351	31096	0.033626	0.0356588	1.06045
33	C	T	T	9811	13077	0.0141281	0.0149958	1.06142
43	G	G	C	3216	4290	0.00463112	0.00491948	1.06227
11	A	G	G	5815	7762	0.00837374	0.00890093	1.06296
38	G	C	A	9100	12158	0.0131042	0.013942	1.06393
30	C	T	A	8360	11202	0.0120386	0.0128457	1.06704
52	T	A	G	12812	17177	0.0184496	0.0196974	1.06763
42	G	G	A	5462	7368	0.00786541	0.00844911	1.07421
65	T	T	T	4709	6364	0.00678107	0.0072978	1.0762
24	C	C	G	4772	6456	0.00687179	0.0074033	1.07735
60	T	G	G	9382	12708	0.0135103	0.0145727	1.07863
9	A	G	A	14853	20123	0.0213887	0.0230757	1.07887
62	T	T	A	9850	13350	0.0141842	0.0153089	1.07929
54	T	C	A	13147	17846	0.018932	0.0204646	1.08095
7	A	C	G	16426	22315	0.0236538	0.0255893	1.08183
12	A	G	T	8757	11900	0.0126103	0.0136461	1.08214
61	T	G	T	5126	6972	0.00738156	0.00799501	1.08311
4	A	A	T	11886	16226	0.0171161	0.0186069	1.0871
40	G	C	G	5427	7420	0.00781501	0.00850874	1.08877
32	C	T	G	6178	8451	0.00889647	0.00969102	1.08931
21	C	A	T	6408	8768	0.00922767	0.0100545	1.08961
56	T	C	G	3969	5431	0.00571545	0.0062279	1.08966
49	G	T	T	2960	4068	0.00426247	0.0046649	1.09441
16	A	T	G	10144	13959	0.0146076	0.0160072	1.09581
37	G	A	T	14272	19641	0.020552	0.0225229	1.0959
53	T	A	T	5796	7980	0.00834638	0.00915091	1.09639
41	G	C	T	11344	15653	0.0163356	0.0179498	1.09881
25	C	C	T	7013	9678	0.0100989	0.0110981	1.09894
64	T	T	G	8434	11646	0.0121452	0.0133548	1.0996
20	C	A	G	19319	26743	0.0278198	0.030667	1.10234
36	G	A	G	17497	24625	0.0251961	0.0282383	1.12074
ucount=# of counts of uncleaved plasmids
ccount=# of counts of depleted plasmids
ufreq=frequence of the particulate combination in the uncleaved plasmids
cfreq=frequence of the particulate combination in the uncleaved plasmids
ratio=(pam score) = cfreq/ufreq

[truncated: 23 more sheets: xxnnnxx, xxxnnnx, xxxxnnn, 3mers, 3mers_sorted, nnnnxxx, xnnnnxx, xxnnnnx, xxxnnnn, 4mers, 4mers_sorted, nnnnnxx, xnnnnnx, xxnnnnn, 5mers, 5mers_sorted, nnnnnnx, xnnnnnn, 6mers, 6mers_sorted …]
