# Supplementary material for: The molecular basis for recognition of 5′-NNNCC-3′ PAM and its methylation state by Acidothermus cellulolyticus Cas9
Source: Nat Commun. 2020 Dec 11;11:6346. doi: 10.1038/s41467-020-20204-1 (PMC7733487; doi:10.1038/s41467-020-20204-1)
Supplement: Supplementary file 4 — Supplementary Data 2 [file 41467_2020_20204_MOESM4_ESM.xlsx]

## Sheet: Sheet1
	Table S3. Computed frequencies of non wild-type nucleotides at each position from the input (lib) (57891 total and 17800 unique) and the survivor (srv) (23752 total and 1560 unique) RNA librariy pools. Note the total sequences for lib and srv pools were 91745 and 86721 respectively. The columnes labled A, C, G, and T are frequency differences between the lib and srv pools for each of the three no…
	pos	lib_A	lib_C	lib_G	lib_T	srv_A	srv_C	srv_G	srv_T	A	C	G	T	WT sequence
21	21	0.48908	0.141966	0	0.368955	0.857143	0.012987	0	0.12987	-0.368063	0.128979	0	0.239085	G
22	22	0.325314	0	0.0575314	0.617155	0.324324	0	0.045045	0.630631	0.000989483	0	0.0124863	-0.0134758	C
23	23	0.435028	0.47952	0.085452	0	0.703297	0.271062	0.025641	0	-0.268268	0.208458	0.059811	0	T
24	24	0.326554	0.0813559	0	0.59209	0.416667	0.0416667	0	0.541667	-0.090113	0.0396893	0	0.0504237	G
25	25	0.391763	0.0591341	0	0.549102	0.760274	0.0410959	0	0.19863	-0.368511	0.0180382	0	0.350472	G
26	26	0.287599	0.0870712	0	0.62533	0.444444	0.222222	0	0.333333	-0.156845	-0.135151	0	0.291996	G
27	27	0.894958	0.0240096	0	0.0810324	0.89881	0.00595238	0	0.0952381	-0.00385154	0.0180572	0	-0.0142057	G
28	28	0	0.048651	0.689076	0.262273	0	0.0983607	0.409836	0.491803	0	-0.0497096	0.27924	-0.22953	A
29	29	0.217391	0.630435	0	0.152174	0.177966	0.661017	0	0.161017	0.0394252	-0.0305822	0	-0.00884304	G
30	30	0.269129	0	0.0844327	0.646438	0.310345	0	0.0574713	0.632184	-0.0412155	0	0.0269615	0.0142541	C
31	31	0.277944	0	0.0334331	0.688623	0.880282	0	0.00704225	0.112676	-0.602338	0	0.0263909	0.575947	C
32	32	0.251103	0.265441	0.483456	0	0.223881	0.318408	0.457711	0	0.0272223	-0.0529668	0.0257444	0	T
33	33	0.804222	0.0211082	0	0.17467	0.485356	0.0083682	0	0.506276	0.318866	0.01274	0	-0.331606	G
34	34	0	0.0659341	0.402669	0.531397	0	0.00345423	0.0103627	0.986183	0	0.0624798	0.392306	-0.454786	A
35	35	0	0.109463	0.341102	0.549435	0	0.0232274	0.876528	0.100244	0	0.0862359	-0.535426	0.449191	A
36	36	0	0.0862895	0.428571	0.485139	0	0.044	0.904	0.052	0	0.0422895	-0.475429	0.433139	A
37	37	0	0.0247813	0.808746	0.166472	0	0.0379404	0.856369	0.105691	0	-0.013159	-0.0476222	0.0607812	A
38	38	0.32817	0.123911	0	0.547919	0.130152	0.0563991	0	0.813449	0.198019	0.0675118	0	-0.26553	G
39	39	0.15305	0.754159	0	0.0927911	0.125382	0.672783	0	0.201835	0.0276676	0.0813761	0	-0.109044	G
40	40	0.136364	0	0.0503497	0.813287	0.159509	0	0.134969	0.705521	-0.0231456	0	-0.0846197	0.107765	C
41	41	0.692308	0.282153	0.0255397	0	0.628205	0.335897	0.0358974	0	0.0641026	-0.0537448	-0.0103578	0	T
42	42	0	0.741615	0.10091	0.157476	0	0.927517	0.00536913	0.0671141	0	-0.185902	0.0955405	0.0903617	A
43	43	0.309327	0	0.151122	0.539551	0.788732	0	0.0422535	0.169014	-0.479405	0	0.108868	0.370537	C
44	44	0.229668	0	0.0283019	0.74203	0.124339	0	0	0.875661	0.10533	0	0.0283019	-0.133631	C
45	45	0.800913	0.15312	0.0459665	0	0.5553	0.419355	0.0253456	0	0.245614	-0.266235	0.0206209	0	T
46	46	0	0.0533708	0.769039	0.177591	0	0.126126	0.744745	0.129129	0	-0.0727553	0.024294	0.0484614	A
47	47	0.206677	0.677583	0	0.115739	0.214744	0.75641	0	0.0288462	-0.00806632	-0.0788268	0	0.0868931	G
48	48	0.77095	0	0.0742688	0.154781	0.673203	0	0.0827887	0.244009	0.0977471	0	-0.00851986	-0.0892272	C
49	49	0	0.151046	0.482257	0.366697	0	0.694444	0.263889	0.0416667	0	-0.543398	0.218368	0.32503	A
50	50	0	0.0250488	0.83149	0.143461	0	0.0213675	0.974359	0.0042735	0	0.00368127	-0.142869	0.139188	A
51	51	0.864413	0.0288256	0	0.106762	0.928571	0.0162338	0	0.0551948	-0.0641586	0.0125919	0	0.0515668	G
52	52	0	0.758242	0.123543	0.118215	0	0.222418	0.756399	0.0211827	0	0.535823	-0.632856	0.0970324	A
53	53	0.379747	0	0.129747	0.490506	0.236111	0	0.25463	0.509259	0.143636	0	-0.124883	-0.0187529	C
54	54	0.598404	0	0.0585106	0.343085	0.380952	0	0.047619	0.571429	0.217452	0	0.0108916	-0.228343	C
55	55	0.521292	0	0.0367107	0.441997	0.180451	0	0.530075	0.289474	0.340841	0	-0.493364	0.152523	C
56	56	0.156662	0	0.0112137	0.832124	0.0505667	0	0.00087184	0.948561	0.106096	0	0.0103419	-0.116437	C
57	57	0.419847	0.510756	0.0693963	0	0.00750268	0.984995	0.00750268	0	0.412345	-0.474238	0.0618936	0	T
58	58	0.186531	0.780331	0.0331374	0	0.65673	0.336043	0.00722674	0	-0.470199	0.444288	0.0259106	0	T
59	59	0.104114	0	0.663308	0.232578	0.0178263	0	0.141461	0.840713	0.0862879	0	0.521848	-0.608135	C
60	60	0.203825	0.106011	0	0.690164	0.166853	0.445689	0	0.387458	0.0369718	-0.339678	0	0.302706	G
61	61	0.178836	0.156093	0.665071	0	0.170897	0.324873	0.50423	0	0.0079397	-0.16878	0.160841	0	T
62	62	0.335206	0.0505618	0	0.614232	0.178571	0.0238095	0	0.797619	0.156635	0.0267523	0	-0.183387	G
63	63	0.34824	0.0627973	0	0.588963	0.518382	0.00367647	0	0.477941	-0.170143	0.0591209	0	0.111022	G
64	64	0.316327	0.118524	0	0.565149	0.246696	0.00881057	0	0.744493	0.0696305	0.109714	0	-0.179344	G
65	65	0.0859557	0.0553613	0	0.858683	0.0341615	0.0652174	0	0.900621	0.0517942	-0.00985609	0	-0.0419381	G
66	66	0.15023	0.761426	0.0883446	0	0.037683	0.945188	0.0171286	0	0.112547	-0.183763	0.071216	0	T
67	67	0.0954189	0	0.675765	0.228816	0.14455	0	0.7109	0.14455	-0.0491308	0	-0.035135	0.0842658	C
68	68	0.212817	0.704287	0	0.0828959	0.389439	0.567657	0	0.0429043	-0.176622	0.13663	0	0.0399916	G
69	69	0.802688	0	0.0774194	0.119892	0.861111	0	0.101852	0.037037	-0.0584229	0	-0.0244325	0.0828554	C
70	70	0	0.0799141	0.111164	0.808922	0	0.0678233	0.0141956	0.917981	0	0.0120908	0.0969685	-0.109059	A
71	71	0.453652	0.490871	0.0554775	0	0.461538	0.472527	0.0659341	0	-0.00788678	0.0183433	-0.0104565	0	T
72	72	0.104925	0.880621	0.014454	0	0.00967742	0.990323	0	0	0.0952476	-0.109702	0.014454	0	T
73	73	0.0581583	0	0.00807754	0.933764	0.0869565	0	0.028133	0.88491	-0.0287982	0	-0.0200554	0.0488536	C
74	74	0.34344	0.610037	0.0465238	0	0.00395257	0.995389	0.000658762	0	0.339487	-0.385352	0.045865	0	T
75	75	0.191411	0.792457	0.0161325	0	0.150089	0.845915	0.00399645	0	0.0413217	-0.0534578	0.0121361	0	T
76	76	0.841992	0	0.0148048	0.143203	0.797753	0	0.0247191	0.177528	0.0442391	0	-0.00991426	-0.0343249	C
77	77	0	0.75604	0.112381	0.131579	0	0.856481	0.0208333	0.122685	0	-0.100442	0.091548	0.00889376	A
78	78	0.440329	0	0.0720165	0.487654	0.544	0	0.016	0.44	-0.103671	0	0.0560165	0.0476543	C
79	79	0.499099	0	0.0891892	0.411712	0.470968	0	0.43871	0.0903226	0.0281314	0	-0.34952	0.321389	C
80	80	0.57872	0	0.0743945	0.346886	0.048419	0	0.894269	0.0573123	0.530301	0	-0.819874	0.289574	C
81	81	0.535772	0	0.0536585	0.410569	0.176471	0	0.0196078	0.803922	0.359302	0	0.0340507	-0.393352	C
82	82	0.175	0	0.0189732	0.806027	0.825559	0	0.00242954	0.172012	-0.650559	0	0.0165437	0.634015	C
83	83	0.169538	0.794969	0.0354928	0	0.05625	0.910417	0.0333333	0	0.113288	-0.115448	0.00215943	0	T
84	84	0.104335	0	0.636848	0.258817	0.083042	0	0.162587	0.754371	0.0212931	0	0.47426	-0.495554	C
85	85	0.1825	0.730893	0	0.0866071	0.165367	0.790952	0	0.0436817	0.0171334	-0.0600588	0	0.0429254	G
86	86	0.72513	0	0.158393	0.116477	0.458726	0	0.102594	0.438679	0.266404	0	0.0557986	-0.322203	C
87	87	0	0.139273	0.69773	0.162997	0	0.123932	0.548433	0.327635	0	0.0153413	0.149297	-0.164638	A
88	88	0.220055	0.69405	0	0.0858944	0.446244	0.503682	0	0.0500736	-0.226189	0.190369	0	0.0358208	G
89	89	0.738474	0	0.154822	0.106704	0.807069	0	0.104566	0.0883652	-0.0685953	0	0.0502563	0.018339	C
90	90	0	0.136521	0.697273	0.166206	0	0.149905	0.679317	0.170778	0	-0.0133846	0.0179562	-0.00457157	A
91	91	0.182718	0.716737	0	0.100545	0.537281	0.377193	0	0.0855263	-0.354563	0.339544	0	0.0150188	G
92	92	0.100313	0	0.747653	0.152034	0.0600858	0	0.860515	0.0793991	0.0402271	0	-0.112862	0.0726347	C
93	93	0.754549	0.155052	0	0.0903988	0.807557	0.105448	0	0.0869947	-0.0530081	0.0496041	0	0.00340403	G
94	94	0	0.0689441	0.747205	0.183851	0	0.410323	0.587097	0.00258065	0	-0.341378	0.160108	0.18127	A
95	95	0.463707	0.0719856	0	0.464307	0.285047	0.0373832	0	0.67757	0.178661	0.0346024	0	-0.213263	G
96	96	0.40311	0.062201	0	0.534689	0.116279	0	0	0.883721	0.286831	0.062201	0	-0.349032	G
97	97	0.454297	0.0818554	0	0.463847	0.342105	0.131579	0	0.526316	0.112192	-0.0497236	0	-0.0624686	G
98	98	0.444305	0.0438048	0	0.51189	0.0224949	0.00817996	0	0.969325	0.42181	0.0356248	0	-0.457435	G
99	99	0.0810931	0.0215508	0	0.897356	0.0252708	0.0198556	0	0.954874	0.0558223	0.00169517	0	-0.0575175	G
100	100	0.271487	0.393213	0.335301	0	0.0436893	0.407767	0.548544	0	0.227797	-0.0145542	-0.213243	0	T
101	101	0.0986777	0.850405	0.0509177	0	0.049904	0.921305	0.0287908	0	0.0487737	-0.0709006	0.0221269	0	T
102	102	0.0488459	0	0.693863	0.257291	0.0547445	0	0.755474	0.189781	-0.00589858	0	-0.0616115	0.0675101	C
