# Supplementary material for: The molecular basis for recognition of 5′-NNNCC-3′ PAM and its methylation state by Acidothermus cellulolyticus Cas9
Source: Nat Commun. 2020 Dec 11;11:6346. doi: 10.1038/s41467-020-20204-1 (PMC7733487; doi:10.1038/s41467-020-20204-1)
Supplement: Supplementary file 5 — Supplementary Data 3 [file 41467_2020_20204_MOESM5_ESM.xlsx]

## Sheet: TableS4
	Table S4 Computed Percent Difference Frequency for Each of the 20 Amino Acids at Each Residue Position (wild-type amino acids are shown at rows 2 & 27)
Positions	1024	1025	1026	1027	1028	1029	1030	1031	1032	1033	1034	1035	1036	1037	1038	1039	1040	1041	1042	1043	1044	1045	1046	1047	1048	1049	1050	1051	1052	1053	1054	1055	1056	1057	1058	1059	1060	1061	1062	1063	1064	1065
Wild-type	G	D	L	S	M	F	L	K	Y	F	P	E	R	H	W	V	V	T	G	F	E	D	D	K	R	I	N	L	K	P	A	F	L	S	A	E	Q	A	E	V	L	R
A	0.00244645	1.03474	-0.00197096	-0.000656987	-0.000656987	0.00450816	0.00450816	0.00901632	-0.000656987	0.00835933	0.0308094	0.245161	0.00122322	0.00188021	0.00704536	0.0522357	0.00889625	-0.133982	-0.946541	-0.000656987	0.128446	0.584246	0.359382	0.00450816	-0.0551869	0.00319419	-0.00459891	0	0.00188021	0.0541121	4.17628	-0.111122	0.00638837	-0.232123	3.76056	0.0150596	-0.0886498	0.351532	0.824761	-0.295241	0.0142481	-2.43047
C	0.00573138	0	0.00319419	0.0279999	0.0108965	0.0862213	0.00319419	0.00385117	0.00276218	0.112341	-0.00197096	0	-0.00131397	0.00385117	-0.196737	-0.0559346	-0.000656987	0.00450816	-0.0880694	-0.100882	0.00450816	0.00319419	-0.00197096	0	0	-0.00197096	-0.0157677	-0.00197096	-0.0165154	0.0025372	-0.0164247	-0.114679	-0.000656987	-0.123401	-0.0105118	0	0	0.00901632	0	0.00385117	-0.0238525	-0.238125
D	-0.00656987	-4.86371	0.00450816	0	0	0.00835933	0.00450816	0.00385117	1.24987	0	-0.000656987	0.0287912	-0.00197096	0.0050744	-0.000656987	1.05234	-0.136882	0.00385117	-0.117855	0.0050744	-0.45204	2.45027	2.25851	-0.104642	0.00450816	-0.00131397	-0.696748	-0.00919782	-0.0335971	-0.0229945	0.00188021	-0.00656987	-0.0124828	0.00310344	-0.000656987	-0.202146	0.00319419	2.83272	-0.499383	0.686038	3.98035e-05	-0.00101576
E	0.0795824	3.56043	0.00450816	0.00450816	-0.000656987	0	-0.00131397	0.0527149	0.0527839	0.00319419	-0.0466026	0.608643	0.00319419	0	-0.00328494	0.0604863	-0.000656987	0	-0.00197096	-0.0439747	18.109	-0.382066	-0.140814	-0.557557	-0.00262795	-0.00459891	0.00113247	-0.0198911	-0.298319	0.00620687	0.116047	-0.00215246	0.00301269	0.00770235	0.210986	4.90646	-0.228722	0.109074	4.69883	-0.0970308	-0.00319553	0.0693929
F	-9.07496e-05	0.00770235	0.246294	0.00770235	0.0402104	-2.46188	-0.000656987	-0.00262795	-0.222044	-1.36214	0.00450816	0	0	-0.00328494	0.00366967	-0.0315136	-0.037971	0.00770235	-0.0474411	3.47039	-0.116944	0.00319419	-0.00985481	-0.00131397	-0.00985481	-0.693354	-0.0538729	-0.185659	0.00770235	-0.00131397	-0.0636843	1.84866	-0.44408	0.0587545	-0.000656987	0.00385117	-0.00459891	-0.0500218	-0.0263702	-2.96363	0.060631	0.000690442
G	-0.268239	0.0445371	0.00835933	0.0788347	0.0347513	0.0437676	0.0347513	0.0347513	0.0482758	0.0437676	0.0154047	0.106722	-0.749423	0.025078	-0.417452	0.0501995	0.280003	-0.0260328	1.55643	-0.0912087	-0.3382	-0.184737	-0.105126	-0.000181499	-2.78617	-0.0116225	-0.000747737	0.0115535	-0.0106025	-0.00355718	-0.000755319	0.0190744	0.0159709	0.0128675	0.629483	-0.550083	-0.0027187	0.0532339	-0.190091	0.0345008	0.0204223	0.487544
H	0	0.014	0	0	0	0	0.00385117	0.00385117	0.292772	0.00450816	0.00901632	-0.00197096	-0.0434084	-2.08187	0.00901632	0	-0.00131397	-0.00403267	0.00450816	0.00901632	-0.0243993	-0.0331216	-0.104167	0.00826858	-0.00722686	0.00450816	-0.0736771	-0.839949	0.00958256	0.0135245	-0.00919782	-0.00197096	-0.750417	-0.00131397	0.00450816	-9.07496e-05	-0.775067	0.00892557	-0.00656987	0	-0.605384	-0.877555
I	0	0.0122105	0.14408	-0.000613508	0.1296	0.60364	0.0147477	0.0152232	0.00450816	0.240562	0	-0.00262795	0.00319419	-0.82119	0.00450816	-0.0938187	0.00875823	0.0068128	0.00770235	-0.297593	0.00450816	0.00620687	-1.42988	-1.00159	-0.07551	4.61878	-3.40332	0.623995	-0.0696406	-0.000656987	-9.07496e-05	-0.245717	-0.397887	-0.00468966	-0.000656987	-0.0178294	-0.00722686	-0.00722686	-0.00262795	-0.325347	0.233338	-0.000798882
K	0.0025372	0	0.00319419	-9.07496e-05	0.0365408	-0.000656987	0.0480035	10.6312	0.00385117	-0.000656987	0.0566351	0.0161959	0.00450816	0.00892557	0.00573138	0.00385117	0.00901632	1.48225	0.00450816	-0.00140472	-14.5262	-0.00364793	-0.0131653	1.0959	-0.50167	-0.0190526	-0.337764	-0.0453576	4.26645	-0.110966	-0.0212051	-0.00919782	-0.00215246	0.00376042	-0.0145445	-0.214752	-0.403445	-0.00337568	-0.405503	-0.00656987	0.000582002	0.00178032
L	0.00319419	0.0210453	-0.643168	-0.00337568	0.219448	0.890801	-0.675019	0.00226495	0.00770235	0.937512	0.045938	0.00770235	-0.0454011	0.163056	-0.0664937	-0.073764	-0.0235173	0.00319419	-0.00131397	-2.1972	0.00188021	-0.0172632	-0.0138875	-0.00459891	-0.0101271	0.606173	-0.0354121	1.29995	-0.108584	-0.643307	-0.0158584	-1.38444	4.66746	-0.181419	-0.0309691	-0.00328494	-0.673303	-3.29637	-0.012098	-0.214588	2.56702	-0.334073
M	0	0	0.00319419	0.0408674	-0.848111	0.00385117	0.172827	-13.149	0	0	0.00385117	0.00385117	0	0.00319419	0	0.00450816	0	-0.00131397	-0.00131397	-0.00666062	-0.0965771	-1.3746	-0.00262795	-0.00722686	-0.457383	-0.0533067	0	-0.0447659	-0.396806	-0.000656987	0.00450816	0.0025372	-0.00656987	-0.000656987	-0.00591288	-0.000656987	-0.0190526	0.00188021	-0.0105118	0.00450816	0.00217977	0
N	0.00704536	0.110007	0	0.0756187	0	0	0	0.300776	0.145187	0	0	0.0127767	0.00450816	0.772024	-0.000656987	0.00450816	0	0.00901632	0.00450816	0	-0.0953539	-0.265583	0.0630773	-0.570029	-0.00328494	-1.14033	5.77431	-0.109241	-0.411299	0	0.00319419	0.000566237	-0.00206171	-0.0192341	-0.00459891	-3.08445	-0.0152922	0.00244645	0.00450816	-0.00140472	0.00247077	-0.0288682
P	0.0108965	0.00835933	0.024421	0.00450816	0.00450816	0.0115535	0.102802	-0.00206171	0.00638837	-0.0428422	-3.62033	0.00638837	0.00629762	1.19962	0.00450816	0.0135245	0.0050744	0.211179	0.00450816	0.00188021	0.00441741	0.0108965	0.0160617	0.00169871	0.00901632	0.0115535	0.000678727	-0.486105	-0.0448821	3.26144	-0.149477	-0.000272249	-0.106923	-3.44474	-0.0511325	0.0127767	0.0716295	-0.0413467	0.00450816	-0.0526497	-0.404249	-0.733729
Q	-0.000656987	0	0	0	0.00450816	-0.000656987	0.0480943	0.632206	0.00901632	0.00450816	1.6604	-0.00740836	-0.0332852	0.69185	0.00901632	0	-0.00131397	-0.877194	0.00450816	0.00450816	-0.391724	-0.000656987	0.000566237	0.391843	0	0.00385117	0.00450816	-0.00131397	0.108218	0.141977	0.00319419	-0.00131397	-0.00131397	-0.0256225	-0.000929236	-0.151245	1.37943	-0.107452	-0.023833	-0.00394192	0.00596278	0.0074521
R	0.117662	0.00319419	0.00450816	11.1484	0.215934	0.00638837	0.227582	1.56966	0.00835933	0.0172849	-0.7482	-0.0331689	0.579627	-0.107158	-0.261779	0.0025372	-0.00328494	0.00529938	-0.0125518	-0.00328494	-1.46146	-0.00412342	-0.00328494	0.846263	5.07549	-0.0840726	-0.0273902	-0.0995246	-0.453143	-2.92533	-2.87213	-0.0364973	0.113266	-0.00600363	-3.13783	-0.0849328	0.750099	-0.00609438	-3.24945	-0.00337568	0.534277	4.83339
S	-9.07496e-05	-0.00346643	0.087194	-11.4187	0.00638837	0.075822	0	0.0223593	-0.0518368	-0.332552	0.0484318	-0.947332	0.00770235	-0.0237423	-0.129132	-0.893346	-0.89278	-0.344399	-0.16477	-0.32657	-0.0105118	-0.0618475	-0.0547114	0.0102395	-0.355884	-2.50119	-0.225202	-0.0170817	-2.81549	-0.381557	-0.189216	-0.487441	-3.05521	3.13687	-0.34028	-0.023833	0.00366967	0.864172	-0.116559	-0.0168784	-2.81924	-0.67357
T	-0.000656987	0.00450816	0	0.0222685	0.107742	0	0.00385117	-0.082632	0.0171942	0.00450816	2.5344	0.00450816	-0.000656987	0.0167187	-0.00197096	-0.00206171	-0.0447224	-0.237619	-0.119662	0	-0.0790199	0.00319419	0.00244645	-0.079296	-0.146396	-0.337906	0.0661921	0	0.26054	0.610634	-0.45077	-0.0052559	-0.00666062	0.771565	-0.616944	-0.00337568	0.00385117	-0.469434	-0.00328494	0.00319419	-0.00805745	-0.0758828
V	0.0313974	0.0503592	0.0801269	0.0140907	0.0331651	0.665621	0.0108965	0.00244645	0.00178946	0.147002	0	-0.0410054	0.00319419	0.0025372	-0.0479166	-0.0501209	0.828814	-0.108584	-0.0786135	0.0210198	-0.628693	-0.467013	-0.631662	-0.0302214	-0.00262795	-0.390142	-0.00919782	-0.074127	0.00450816	-0.000656987	-0.516287	0.184878	-0.011804	-0.000656987	-0.385884	-0.542156	0.00169871	-0.256189	-0.960428	3.25851	0.422044	-0.00943834
W	0.0158112	0	0.0315571	0	0	0.00385117	-0.00131397	0	0	0.00450816	-0.000656987	-0.00131397	0.257502	-0.0485736	1.06972	-0.0571579	0.00450816	0	-0.000656987	0	-0.0243993	-0.0282504	-0.00262795	0.00385117	-0.679575	-0.00656987	0	-0.00131397	0	0.000566237	0	0.00385117	0	0.00450816	-0.00403267	0.00450816	0	0	-0.0367913	0	0.00108988	0.00108988
Y	0	-0.00392018	0	-0.00131397	0.00573138	0.0588093	-0.00131397	-0.0479166	-1.57592	0.210138	0.00901632	-0.00591288	0.00450816	0.192014	0.0128675	0.0135245	-0.00197096	-0.000656987	-0.00591288	-0.44245	-0.00722686	-0.238287	-0.186269	-0.00591288	0.00450816	-0.00262795	-0.963121	0	0	0	0	0.347062	-0.00788384	0.0407218	0	-0.0638185	0.00450816	0.00450816	0.0108965	-0.00994556	-0.000325319	0.00217977
(continued)
Positions	1066	1067	1068	1069	1070	1071	1072	1073	1074	1075	1076	1077	1078	1079	1080	1081	1082	1083	1084	1085	1086	1087	1088	1089	1090	1091	1092	1093	1094	1095	1096	1097	1098	1099	1100	1101	1102	1103	1104	1105	1106	1107
Wild-type	T	E	R	S	D	R	P	D	T	L	T	E	A	G	E	I	L	A	Q	F	F	P	R	C	W	R	A	T	V	A	K	V	L	C	H	P	G	L	T	V	I	R
A	-0.634377	0.182378	-0.0260721	-2.33155	0.850192	-0.0296273	0.897359	0.127326	6.78967	0.0367714	0.391056	0.133343	0.886503	-0.0441482	0.14535	0	-0.00282053	2.06916	-0.00263843	0.0199412	0.00143738	-0.219276	-0.108811	0	0.00143738	-0.0743487	2.65835	-0.235088	-0.271572	0.299736	0.00556743	-0.0546632	0.00700481	-0.00383948	-0.00305686	0.0492157	0.0359694	0	0.01535	0.229283	0.0137733	0.000418428
C	0	0.00792018	0.000582002	-0.745163	0.00730386	-0.635052	0	0.0326956	0.00862428	-0.0103174	0.0643722	-0.0409402	0.00904271	-0.00540472	0.00143738	-0.0201427	0.00371162	0	0.000418428	0.63292	-0.0550701	0	0.00143738	2.97856	-0.606242	-0.000600525	0	0.00658638	-0.00101895	0	0.000418428	0.0141917	0.00873275	-0.254547	-0.00161948	0	0.236435	-0.00161948	0.00143738	0	0.00431214	0.00125528
D	0.00108988	1.19839	-0.0315558	-0.0656799	5.82931	-0.0790893	-0.0705473	-0.588237	0.0226339	0	-0.181629	-0.732406	-0.383928	0	-0.553679	-0.153172	0.00143738	-0.0113906	0.00143738	0.00473057	-0.00101895	0	0	-0.00101895	0	0	-0.00731476	-0.0540239	-0.349884	0.00185581	0.0100617	-0.115742	0.00143738	0.00143738	-0.0437607	0	-0.0069739	0	0	0.00143738	0.00591223	0
E	-0.0863424	2.05452	-2.82514	-0.0224771	-1.61676	-0.00119832	-0.00442817	-0.245262	0.00287476	0.00862428	-0.000600525	2.33371	-0.0176864	-0.736594	3.59311	-0.000600525	0	-0.430126	-0.244258	0	0	0.000418428	0	0	-0.00203791	-0.00917057	-0.429363	-0.00263843	0	-0.060866	-0.0295111	0	0	0	0	-0.00101895	0.000418428	0	-0.00161948	-0.257086	0	0
F	-0.00838826	0.00305277	-0.00101576	-0.0328626	-0.00816589	-0.0120175	-0.00522705	-0.0191238	-0.0225991	-0.38368	-0.0119911	-0.0130101	-0.00791529	-0.0134285	-0.0130101	-0.572144	-0.645237	-0.011809	-0.00485843	-2.05698	-0.640982	-0.0160669	-0.012828	0.0924338	-0.0160669	-0.0101895	-0.00791529	-0.0103716	0.00819798	-0.00875214	-0.012828	1.03327	1.36435	0.751087	-0.0109721	-0.0105537	-0.00109258	-0.0565617	-0.00569529	-0.00444	-0.020073	0
G	-0.0307913	-0.820678	-0.382852	-0.630024	-0.642914	-0.07718	0.000182561	3.47697	0.119957	0.207145	0.124506	-0.281123	1.81354	3.87033	-0.994421	0.0071869	0.0294566	-0.185341	-0.00323895	0.0538339	-0.0385575	-0.00407581	0.152486	-0.165028	0.529351	-0.128597	-0.286566	0.0160475	0.0663595	0.205127	0.0631711	-0.147814	-0.0368838	-0.0704126	-0.00101895	0.00329319	-2.13587	-0.00305686	0.00185581	0.318935	0.0199412	-1.37335
H	-0.488328	0.00472465	0.00217977	0.0264482	-0.0397684	-0.878925	-0.435352	-0.119291	-0.686468	-0.0142653	-0.00180157	-0.00425791	0	0	0	0.00760533	-1.20512	-0.0122274	-0.411452	-0.00509476	-0.00101895	0.00287476	-0.00161948	-0.00407581	0	-0.0203791	0	0.00143738	0	0.00143738	0.00946114	0	0	0	-2.55412	-0.101973	0	-0.0536597	0	0	0	0.0129364
I	-0.00101576	-0.00639105	-0.611672	-0.163882	-2.31401	-0.0124911	-0.00152364	0	-0.964371	-0.0230175	-0.54223	-0.00713267	-0.0173222	0	0	1.97673	-0.339083	-0.0163032	-0.00305686	-1.07286	-1.15719	0	0.00143738	-0.00203791	0	0	-0.127369	-0.549293	-0.364847	-0.00815162	0.00556743	-0.188998	-0.00509476	0	-0.00305686	0	0.0277287	0.134455	-0.00365738	0	-1.67474	0.0242534
K	0.214569	-0.364291	-0.43457	-0.455341	-0.00290453	-0.00399441	-0.0101631	0	-0.00707843	-0.00101895	-0.0134285	-0.499178	0.000418428	0	-1.09894	0.000236331	0	-0.0142653	-0.276283	0	0	-0.029077	0.00143738	0.00143738	0	0	0	-0.0209253	0	0.000418428	-1.75136	-0.00203791	0	0	-0.011809	-0.0173222	-0.00101895	0	-0.1025	0	0.00287476	0.000418428
L	-0.0266884	-0.012115	0.0186762	0.0172954	-0.0102715	0.0340264	-0.445571	0.000418428	0.00232847	-74.7499	-0.0256017	-0.0517302	0.00143738	-0.0097711	-0.00564105	0.422636	-1.35421	-0.0233817	-1.14823	-1.22161	3.68232	-0.143894	0.562577	0.0199955	-0.584573	-0.858036	0.000418428	0.00185581	-0.00864761	-0.00138315	0.00802376	0.103941	-2.738	0.0152649	0.793329	0.175229	0.0071869	-0.0625972	0.00125528	0.194953	0.0361127	0.475381
M	-0.872991	0.00326965	-0.000907321	-0.00940402	-0.00769781	-0.000399441	-0.000399441	0	0.00125528	-0.875629	-0.00605948	-0.00101895	0	-0.00611372	-0.00713267	0.25559	0.00574952	0	0	-0.00203791	0	-0.000600525	-0.00101895	0	-0.00101895	-0.00203791	0.00143738	0	0.00143738	0	-0.126339	0	-0.325592	0	0	0	0	-0.00407581	-0.217789	-0.109466	0.0178297	0.00143738
N	0.0147505	0.00356065	0.00465053	-0.075931	-0.500845	-0.000798882	-0.0019972	-0.931051	-0.124266	0	-0.417844	0	-0.00203791	0	-0.00509476	-0.634932	0	0	-0.017268	-0.0173222	-0.0132464	0	0	0	0	0	0	0.152583	0	0.00143738	0.452163	0	0	0	-0.308545	-0.00263843	0.00143738	0	0.00431214	0	-0.038143	0.00143738
P	-0.0231896	0	0.0126448	0.00937518	0.00414265	0.0721943	1.17012	-0.0248191	0.599766	-0.0103716	-0.0564339	-0.00791529	-0.0857393	0.00473057	0.000836856	-0.000600525	-0.700369	-0.243604	-0.118412	-0.0189417	0.0027469	2.36073	-0.105247	-0.00101895	0	0.00480026	-0.0233662	-0.0702808	0.00371162	0.00793074	0.00185581	0.00287476	0	0.00622219	2.57743	-0.100787	-0.00203791	-0.0594286	0.169878	0.00287476	0.00598585	0.106347
Q	-0.0257413	0.101174	0.00203701	0.00108988	-0.0022484	-0.0144883	-0.00504449	-0.00203791	-0.00509476	-0.0132464	0	-0.01554	0	0.000836856	-0.0262564	0	-0.00203791	0	2.55709	-0.00305686	0	-0.612483	-0.892095	0	-0.00407581	-0.92319	0	0	0	-0.00791529	0.267113	0	0	0	-0.0326453	-0.00161948	0	0	0.00143738	0.00143738	0	-0.031882
R	-2.48891	-2.38028	4.89313	0.254641	-0.519457	4.85881	-0.218837	-0.718346	0.0392083	0.00975171	0.1433	-0.0396849	-0.00114681	-1.79574	-0.0154664	-0.0415059	4.43978	-0.15208	-0.15919	0.00227424	0.00802376	-0.000767169	1.23175	-0.888654	-2.1316	3.56818	-0.0112085	-0.00535049	-0.0499481	-0.0346832	1.05219	0	0	0.00278931	-0.0598976	-0.0138857	0.0105343	0.0836935	-0.0304601	0.00287476	0.00507537	0.688832
S	-0.772781	0.00294981	-0.61053	4.19407	-0.110634	-0.864317	-0.66169	-0.000364193	-0.238792	-0.311052	0.194068	-0.0173222	-0.618218	0.00473057	0.00904271	0.0914576	-0.15774	0.870947	-0.00713267	-0.44966	-0.749388	-0.664287	0.00167371	-0.989771	-0.172331	0.000236331	0.0869052	-0.781258	-0.0138469	-0.0466743	0.0400646	-0.00929843	-0.112728	-0.207742	0.000836856	0.0373292	0.247353	5.4235e-05	0.238717	0.00574952	0.961329	0.0949213
T	5.23327	-0.0744387	0.0164498	0.0419947	-0.00515293	0.000764563	-0.202057	-0.026857	-5.55513	-0.00509476	0.32236	-0.00305686	-0.742289	0.00143738	-0.00305686	-0.555934	0.00125528	-1.15453	-0.148294	-0.000600525	0	-0.671455	0	-0.00101895	-0.00101895	-0.000182097	-0.520724	1.54761	-0.00407581	-0.338389	-0.00160403	0	0	0.00143738	0.00358376	-0.0152688	0	0	-0.0615507	0.000836856	0.0493706	0.00371162
V	-0.000907321	0.0149394	-0.0289025	-0.0118007	-1.04886	-2.35763	-0.00402873	-0.710412	0.0147922	76.336	0.000836856	-0.73463	-0.831601	-0.81326	-1.03492	-0.781397	-0.0727332	-0.68505	-0.00509476	4.84286	-0.128194	-0.00101895	0.0359345	-0.109303	-0.000600525	-0.00263843	-1.32921	0.00574952	0.984135	-0.0111273	0.00287476	-0.634701	1.84925	-0.0564802	-0.00263843	0	1.63202	0.0227966	-0.000600525	-0.39889	0.609	-0.00407581
W	-0.00431973	0.0234695	0.00217977	0	0	0.000730245	0	0.00143738	-0.00101895	-0.196662	0.0201776	-0.0175043	-0.00305686	-0.457603	0.0071869	0	0	0	0	-0.00101895	0	-0.00101895	-0.867113	0.0440549	2.99081	-1.54385	-0.00407581	0	0	0	0.00574952	0	-0.0128901	-0.0037504	0	0	-0.0529313	0	0.00143738	0.011499	0	-0.00203791
Y	0.00108988	0.0578379	0.000690442	-0.000798882	0.138743	0.000690442	-0.000798882	-0.253045	0.00371162	-0.00407581	-0.00305686	-0.000600525	0	0	0.000654759	-0.00101895	-0.00203791	0	-0.00953477	-0.707378	-0.90987	0	0	-0.974556	-0.00203791	0	0	-0.00263843	0	0	-0.00263843	-0.00101895	0.000418428	-0.181467	-0.342043	0	0.000836856	0	-0.011809	0	0.00143738	0
